# Supplementary material for: Adding Concomitant Chemotherapy to Postoperative Radiotherapy in Oral Cavity Carcinoma with Minor Risk Factors: Systematic Review of the Literature and Meta-Analysis
Source: Cancers (Basel). 2022 Jul 29;14(15):3704. doi: 10.3390/cancers14153704 (PMC9367295; doi:10.3390/cancers14153704)
Supplement: Supplementary file 1 [file cancers-14-03704-s001.zip]

Archive with 1 entries (1 files):
- cancers-1781580-supplementary.pdf
